# Supplementary material for: Effects of local cardiac denervation on cardiac innervation and ventricular arrhythmia after chronic myocardial infarction
Source: PLoS One. 2017 Jul 21;12(7):e0181322. doi: 10.1371/journal.pone.0181322 (PMC5521775; doi:10.1371/journal.pone.0181322)
Supplement: S1 Table — (XLS) [file pone.0181322.s002.xls]

## Sheet: Sheet1
Table S1.The primary data of GAP43 positive nerves
Dog	IBZ	LVFW	CB	group
Dog 1	532	474	844	1
Dog 2	597	536	805	1
Dog 3	429	690	1060	1
Dog 4	586	751	1054	1
Dog 5	425	550	825	1
Dog 1	3499	1803	1247	2
Dog 2	2556	1231	2228	2
Dog 3	2534	1876	2181	2
Dog 4	2533	1375	2241	2
Dog 5	3535	1783	1990	2
Dog 6	3501	1358	1490	2
Dog 1	1717	1503	481	3
Dog 2	1756	1556	455	3
Dog 3	1828	1528	658	3
Dog 4	1748	1222	651	3
Dog 5	1774	1282	273	3
Dog 6	1988	1975	348	3
Dog 7	1782	1382	311	3
Dog 8	2408	1405	283	3
1=sham-operated group，2=MI group，3=MI-ablation group
