# Supplementary material for: Effects of local cardiac denervation on cardiac innervation and ventricular arrhythmia after chronic myocardial infarction
Source: PLoS One. 2017 Jul 21;12(7):e0181322. doi: 10.1371/journal.pone.0181322 (PMC5521775; doi:10.1371/journal.pone.0181322)
Supplement: S2 Table — (XLS) [file pone.0181322.s003.xls]

## Sheet: Sheet1
Table S2.The primary data of TH positive nerves
	IBZ	LVFW	CB	group
Dog 1	420	413	788	1
Dog 2	361	336	588	1
Dog 3	471	406	620	1
Dog 4	272	341	606	1
Dog 5	504	304	719	1
Dog 1	2441	1532	1452	2
Dog 2	2342	865	1261	2
Dog 3	1869	1183	1441	2
Dog 4	2775	1071	1362	2
Dog 5	2621	889	1643	2
Dog 6	2548	1003	1405	2
Dog 1	1401	820	238	3
Dog 2	1134	858	288	3
Dog 3	1055	979	235	3
Dog 4	1006	755	177	3
Dog 5	1083	875	178	3
Dog 6	960	777	188	3
Dog 7	1308	985	250	3
Dog 8	1075	961	301	3
1=sham-operated group，2=MI group，3=MI-ablation group
