# Supplementary material for: Effects of local cardiac denervation on cardiac innervation and ventricular arrhythmia after chronic myocardial infarction
Source: PLoS One. 2017 Jul 21;12(7):e0181322. doi: 10.1371/journal.pone.0181322 (PMC5521775; doi:10.1371/journal.pone.0181322)
Supplement: S3 Table — (XLS) [file pone.0181322.s004.xls]

## Sheet: Sheet1
Table S3.The threshold of ventricular fibrillation
Dog number	ventricular fibrillation threshold（V）	group
1	25	1
2	16	1
3	22	1
4	17	1
5	16	1
1	12	2
2	11	2
3	8	2
4	12	2
5	8	2
6	13	2
1	16	3
2	14	3
3	18	3
4	14	3
5	15	3
6	15	3
7	21	3
8	13	3
1=sham-operated group，2=MI group，3=MI-ablation group
