# Supplementary material for: Effects of local cardiac denervation on cardiac innervation and ventricular arrhythmia after chronic myocardial infarction
Source: PLoS One. 2017 Jul 21;12(7):e0181322. doi: 10.1371/journal.pone.0181322 (PMC5521775; doi:10.1371/journal.pone.0181322)
Supplement: S4 Table — (XLS) [file pone.0181322.s005.xls]

## Sheet: Sheet1
Table S4.The occurrence of ventricular arrhythmia
	ventricular premature	Mononomorphic ventricular tachycardia		group
Dog number		Frequency	Time（s）
Dog 1	73	0	0	1
Dog 2	62	0	0	1
Dog 3	55	0	0	1
Dog 4	84	0	0	1
Dog 5	41	0	0	1
Dog 1	374	5	4.3	2
			3.3	2
			2.3	2
			1.8	2
			5.1	2
Dog 2	196	0	0	2
Dog 3	273	3	4.6	2
			5.3	2
			2.9	2
Dog 4	234	2	4.4	2
			4.8	2
Dog 5	257	1	3.5	2
Dog 6	165	1	3.1	2
Dog 1	128	1	2	3
Dog 2	94	0	0	3
Dog 3	120	1	1.8	3
Dog 4	106	0	0	3
Dog 5	119	0	0	3
Dog 6	113	1	2.4	3
Dog 7	74	0	0	3
Dog 8	68	0	0	3
1=sham-operated group，2=MI group，3=MI-ablation group
