# Supplementary material for: Effects of local cardiac denervation on cardiac innervation and ventricular arrhythmia after chronic myocardial infarction
Source: PLoS One. 2017 Jul 21;12(7):e0181322. doi: 10.1371/journal.pone.0181322 (PMC5521775; doi:10.1371/journal.pone.0181322)
Supplement: S5 Table — (XLS) [file pone.0181322.s006.xls]

## Sheet: Sheet1
Table S5.The area of ischemic myocardium
Dog number	The percent of ischemic myocardium in left ventricle(%)	group
Dog 1	33.1	2
Dog 2	32.4	2
Dog 3	38.4	2
Dog 4	32.6	2
Dog 5	29.5	2
Dog 6	37.6	2
Dog 7#	35.8	2
Dog 8#	32.1	2
Dog 1	32.7	3
Dog 2	34.8	3
Dog 3	31.7	3
Dog 4	31.1	3
Dog 5	28.9	3
Dog 6	30.8	3
Dog 7	30.1	3
Dog 8	33.6	3
1=sham-operated group，2=MI group，3=MI-ablation group
