# Supplementary material for: Effects of local cardiac denervation on cardiac innervation and ventricular arrhythmia after chronic myocardial infarction
Source: PLoS One. 2017 Jul 21;12(7):e0181322. doi: 10.1371/journal.pone.0181322 (PMC5521775; doi:10.1371/journal.pone.0181322)
Supplement: S6 Table — (XLS) [file pone.0181322.s007.xls]

## Sheet: Sheet1
Table S6.The heart function of each dog
Dog number	LA(mm)	LV(mm)	EF(%)	FS(%)	group
1	34	44	70	28	1
2	37	38	66	43	1
3	35	43	66	31	1
4	38	38	71	37	1
5	33	37	68	30	1
1	39	38	49	25	2
2	36	46	46	23	2
3	34	46	45	27	2
4	38	46	42	17	2
5	43	51	33	19	2
6	41	49	44	22	2
1	39	49	44	33	3
2	35	47	46	22	3
3	33	47	32	25	3
4	38	53	31	30	3
5	39	49	36	20	3
6	36	49	47	34	3
7	40	52	33	25	3
8	44	46	48	21	3
1=sham-operated group，2=MI group，3=MI-ablation group
