# Supplementary material for: Effects of local cardiac denervation on cardiac innervation and ventricular arrhythmia after chronic myocardial infarction
Source: PLoS One. 2017 Jul 21;12(7):e0181322. doi: 10.1371/journal.pone.0181322 (PMC5521775; doi:10.1371/journal.pone.0181322)
Supplement: S7 Table — (XLS) [file pone.0181322.s008.xls]

## Sheet: Sheet1
Table S7.The heart rate and blood pressure of each dog
Dog number	Heart rate	Systolic pressure	Diastolic pressure	group
Dog 1	134	112	64	1
Dog 2	112	130	52	1
Dog 3	131	128	70	1
Dog 4	101	114	50	1
Dog 5	110	121	54	1
Dog 1	142	108	52	2
Dog 2	170	104	48	2
Dog 3	150	100	46	2
Dog 4	155	105	50	2
Dog 5	136	118	60	2
Dog 6	133	129	62	2
Dog 1	142	98	38	3
Dog 2	160	94	52	3
Dog 3	120	102	58	3
Dog 4	152	96	46	3
Dog 5	136	112	54	3
Dog 6	133	128	62	3
Dog 7	118	108	50	3
Dog 8	155	115	44	3
1=sham-operated group，2=MI group，3=MI-ablation group
